# Supplementary material for: An ATAC-seq atlas of chromatin accessibility in mouse tissues
Source: Sci Data. 2019 May 20;6:65. doi: 10.1038/s41597-019-0071-0 (PMC6527694; doi:10.1038/s41597-019-0071-0)
Supplement: Supplementary file 1 — Download metadata file [file 41597_2019_71_MOESM1_ESM.zip]

Archive with 3 entries (3 files):
- a_Liu700A_assay.txt
- s_Liu700A_study.txt
- i_Investigation.txt
