# Supplementary material for: An ATAC-seq atlas of chromatin accessibility in mouse tissues
Source: Sci Data. 2019 May 20;6:65. doi: 10.1038/s41597-019-0071-0 (PMC6527694; doi:10.1038/s41597-019-0071-0)
Supplement: Supplementary file 1 — Download metadata file [file 41597_2019_71_MOESM1_ESM.zip › a_Liu700A_assay.txt]

Sample Name	Protocol REF	Parameter Value[instrument]	Parameter Value[manufacturer]	Assay Name	Raw Data File	Comment[Data Repository]	Comment[Data Record Accession]	Comment[Data Record URI]	Protocol REF	Derived Data File	Comment[Data Repository]	Comment[Data Record Accession]	Comment[Data Record URI]
Female_Adrenal gland_Rep1	Library construction and sequencing	BGISEQ-500	BGI Genomics	Female_Adrenal gland_Rep1_ATAC_sequence	SRR8119844	NCBI Sequence Read Archive	SRP167062	http://identifiers.org/ncbi/insdc.sra:SRP167062	Preprocessing of the ATAC-seq datasets	ATACseq_Matrix.zip	figshare	doi:10.6084/m9.figshare.c.4436264.v1	https://doi.org/10.6084/m9.figshare.c.4436264.v1
Female_Adrenal gland_Rep2	Library construction and sequencing	BGISEQ-500	BGI Genomics	Female_Adrenal gland_Rep2_ATAC_sequence	SRR8119845	NCBI Sequence Read Archive	SRP167062	http://identifiers.org/ncbi/insdc.sra:SRP167062	Preprocessing of the ATAC-seq datasets	ATACseq_Matrix.zip	figshare	doi:10.6084/m9.figshare.c.4436264.v1	https://doi.org/10.6084/m9.figshare.c.4436264.v1
Female_Cerebrum_Rep1	Library construction and sequencing	BGISEQ-500	BGI Genomics	Female_Cerebrum_Rep1_ATAC_sequence	SRR8119850	NCBI Sequence Read Archive	SRP167062	http://identifiers.org/ncbi/insdc.sra:SRP167062	Preprocessing of the ATAC-seq datasets	ATACseq_Matrix.zip	figshare	doi:10.6084/m9.figshare.c.4436264.v1	https://doi.org/10.6084/m9.figshare.c.4436264.v1
Female_Cerebrum_Rep2	Library construction and sequencing	BGISEQ-500	BGI Genomics	Female_Cerebrum_Rep2_ATAC_sequence	SRR8119851	NCBI Sequence Read Archive	SRP167062	http://identifiers.org/ncbi/insdc.sra:SRP167062	Preprocessing of the ATAC-seq datasets	ATACseq_Matrix.zip	figshare	doi:10.6084/m9.figshare.c.4436264.v1	https://doi.org/10.6084/m9.figshare.c.4436264.v1
Female_Cerebellum_Rep1	Library construction and sequencing	BGISEQ-500	BGI Genomics	Female_Cerebellum_Rep1_ATAC_sequence	SRR8119848	NCBI Sequence Read Archive	SRP167062	http://identifiers.org/ncbi/insdc.sra:SRP167062	Preprocessing of the ATAC-seq datasets	ATACseq_Matrix.zip	figshare	doi:10.6084/m9.figshare.c.4436264.v1	https://doi.org/10.6084/m9.figshare.c.4436264.v1
Female_Cerebellum_Rep2	Library construction and sequencing	BGISEQ-500	BGI Genomics	Female_Cerebellum_Rep2_ATAC_sequence	SRR8119849	NCBI Sequence Read Archive	SRP167062	http://identifiers.org/ncbi/insdc.sra:SRP167062	Preprocessing of the ATAC-seq datasets	ATACseq_Matrix.zip	figshare	doi:10.6084/m9.figshare.c.4436264.v1	https://doi.org/10.6084/m9.figshare.c.4436264.v1
Female_Abdominal fat_Rep1	Library construction and sequencing	BGISEQ-500	BGI Genomics	Female_Abdominal fat_Rep1_ATAC_sequence	SRR8119842	NCBI Sequence Read Archive	SRP167062	http://identifiers.org/ncbi/insdc.sra:SRP167062	Preprocessing of the ATAC-seq datasets	ATACseq_Matrix.zip	figshare	doi:10.6084/m9.figshare.c.4436264.v1	https://doi.org/10.6084/m9.figshare.c.4436264.v1
Female_Abdominal fat_Rep2	Library construction and sequencing	BGISEQ-500	BGI Genomics	Female_Abdominal fat_Rep2_ATAC_sequence	SRR8119843	NCBI Sequence Read Archive	SRP167062	http://identifiers.org/ncbi/insdc.sra:SRP167062	Preprocessing of the ATAC-seq datasets	ATACseq_Matrix.zip	figshare	doi:10.6084/m9.figshare.c.4436264.v1	https://doi.org/10.6084/m9.figshare.c.4436264.v1
Female_Brown fat_Rep1	Library construction and sequencing	BGISEQ-500	BGI Genomics	Female_Brown fat_Rep1_ATAC_sequence	SRR8119846	NCBI Sequence Read Archive	SRP167062	http://identifiers.org/ncbi/insdc.sra:SRP167062	Preprocessing of the ATAC-seq datasets	ATACseq_Matrix.zip	figshare	doi:10.6084/m9.figshare.c.4436264.v1	https://doi.org/10.6084/m9.figshare.c.4436264.v1
Female_Brown fat_Rep2	Library construction and sequencing	BGISEQ-500	BGI Genomics	Female_Brown fat_Rep2_ATAC_sequence	SRR8119847	NCBI Sequence Read Archive	SRP167062	http://identifiers.org/ncbi/insdc.sra:SRP167062	Preprocessing of the ATAC-seq datasets	ATACseq_Matrix.zip	figshare	doi:10.6084/m9.figshare.c.4436264.v1	https://doi.org/10.6084/m9.figshare.c.4436264.v1
Female_Mesenteric fat_Rep1	Library construction and sequencing	BGISEQ-500	BGI Genomics	Female_Mesenteric fat_Rep1_ATAC_sequence	SRR8119862	NCBI Sequence Read Archive	SRP167062	http://identifiers.org/ncbi/insdc.sra:SRP167062	Preprocessing of the ATAC-seq datasets	ATACseq_Matrix.zip	figshare	doi:10.6084/m9.figshare.c.4436264.v1	https://doi.org/10.6084/m9.figshare.c.4436264.v1
Female_Mesenteric fat_Rep2	Library construction and sequencing	BGISEQ-500	BGI Genomics	Female_Mesenteric fat_Rep2_ATAC_sequence	SRR8119863	NCBI Sequence Read Archive	SRP167062	http://identifiers.org/ncbi/insdc.sra:SRP167062	Preprocessing of the ATAC-seq datasets	ATACseq_Matrix.zip	figshare	doi:10.6084/m9.figshare.c.4436264.v1	https://doi.org/10.6084/m9.figshare.c.4436264.v1
Female_Heart_Rep1	Library construction and sequencing	BGISEQ-500	BGI Genomics	Female_Heart_Rep1_ATAC_sequence	SRR8119856	NCBI Sequence Read Archive	SRP167062	http://identifiers.org/ncbi/insdc.sra:SRP167062	Preprocessing of the ATAC-seq datasets	ATACseq_Matrix.zip	figshare	doi:10.6084/m9.figshare.c.4436264.v1	https://doi.org/10.6084/m9.figshare.c.4436264.v1
Female_Heart_Rep2	Library construction and sequencing	BGISEQ-500	BGI Genomics	Female_Heart_Rep2_ATAC_sequence	SRR8119857	NCBI Sequence Read Archive	SRP167062	http://identifiers.org/ncbi/insdc.sra:SRP167062	Preprocessing of the ATAC-seq datasets	ATACseq_Matrix.zip	figshare	doi:10.6084/m9.figshare.c.4436264.v1	https://doi.org/10.6084/m9.figshare.c.4436264.v1
Female_Kidney_Rep1	Library construction and sequencing	BGISEQ-500	BGI Genomics	Female_Kidney_Rep1_ATAC_sequence	SRR8119858	NCBI Sequence Read Archive	SRP167062	http://identifiers.org/ncbi/insdc.sra:SRP167062	Preprocessing of the ATAC-seq datasets	ATACseq_Matrix.zip	figshare	doi:10.6084/m9.figshare.c.4436264.v1	https://doi.org/10.6084/m9.figshare.c.4436264.v1
Female_Kidney_Rep2	Library construction and sequencing	BGISEQ-500	BGI Genomics	Female_Kidney_Rep2_ATAC_sequence	SRR8119859	NCBI Sequence Read Archive	SRP167062	http://identifiers.org/ncbi/insdc.sra:SRP167062	Preprocessing of the ATAC-seq datasets	ATACseq_Matrix.zip	figshare	doi:10.6084/m9.figshare.c.4436264.v1	https://doi.org/10.6084/m9.figshare.c.4436264.v1
Female_Liver_Rep1	Library construction and sequencing	BGISEQ-500	BGI Genomics	Female_Liver_Rep1_ATAC_sequence	SRR8119852	NCBI Sequence Read Archive	SRP167062	http://identifiers.org/ncbi/insdc.sra:SRP167062	Preprocessing of the ATAC-seq datasets	ATACseq_Matrix.zip	figshare	doi:10.6084/m9.figshare.c.4436264.v1	https://doi.org/10.6084/m9.figshare.c.4436264.v1
Female_Liver_Rep2	Library construction and sequencing	BGISEQ-500	BGI Genomics	Female_Liver_Rep2_ATAC_sequence	SRR8119853	NCBI Sequence Read Archive	SRP167062	http://identifiers.org/ncbi/insdc.sra:SRP167062	Preprocessing of the ATAC-seq datasets	ATACseq_Matrix.zip	figshare	doi:10.6084/m9.figshare.c.4436264.v1	https://doi.org/10.6084/m9.figshare.c.4436264.v1
Female_Lung_Rep1	Library construction and sequencing	BGISEQ-500	BGI Genomics	Female_Lung_Rep1_ATAC_sequence	SRR8119854	NCBI Sequence Read Archive	SRP167062	http://identifiers.org/ncbi/insdc.sra:SRP167062	Preprocessing of the ATAC-seq datasets	ATACseq_Matrix.zip	figshare	doi:10.6084/m9.figshare.c.4436264.v1	https://doi.org/10.6084/m9.figshare.c.4436264.v1
Female_Lung_Rep2	Library construction and sequencing	BGISEQ-500	BGI Genomics	Female_Lung_Rep2_ATAC_sequence	SRR8119855	NCBI Sequence Read Archive	SRP167062	http://identifiers.org/ncbi/insdc.sra:SRP167062	Preprocessing of the ATAC-seq datasets	ATACseq_Matrix.zip	figshare	doi:10.6084/m9.figshare.c.4436264.v1	https://doi.org/10.6084/m9.figshare.c.4436264.v1
Female_Ovary_Rep1	Library construction and sequencing	BGISEQ-500	BGI Genomics	Female_Ovary_Rep1_ATAC_sequence	SRR8119816	NCBI Sequence Read Archive	SRP167062	http://identifiers.org/ncbi/insdc.sra:SRP167062	Preprocessing of the ATAC-seq datasets	ATACseq_Matrix.zip	figshare	doi:10.6084/m9.figshare.c.4436264.v1	https://doi.org/10.6084/m9.figshare.c.4436264.v1
Female_Ovary_Rep2	Library construction and sequencing	BGISEQ-500	BGI Genomics	Female_Ovary_Rep2_ATAC_sequence	SRR8119815	NCBI Sequence Read Archive	SRP167062	http://identifiers.org/ncbi/insdc.sra:SRP167062	Preprocessing of the ATAC-seq datasets	ATACseq_Matrix.zip	figshare	doi:10.6084/m9.figshare.c.4436264.v1	https://doi.org/10.6084/m9.figshare.c.4436264.v1
Female_Pancreas_Rep1	Library construction and sequencing	BGISEQ-500	BGI Genomics	Female_Pancreas_Rep1_ATAC_sequence	SRR8119818	NCBI Sequence Read Archive	SRP167062	http://identifiers.org/ncbi/insdc.sra:SRP167062	Preprocessing of the ATAC-seq datasets	ATACseq_Matrix.zip	figshare	doi:10.6084/m9.figshare.c.4436264.v1	https://doi.org/10.6084/m9.figshare.c.4436264.v1
Female_Pancreas_Rep2	Library construction and sequencing	BGISEQ-500	BGI Genomics	Female_Pancreas_Rep2_ATAC_sequence	SRR8119817	NCBI Sequence Read Archive	SRP167062	http://identifiers.org/ncbi/insdc.sra:SRP167062	Preprocessing of the ATAC-seq datasets	ATACseq_Matrix.zip	figshare	doi:10.6084/m9.figshare.c.4436264.v1	https://doi.org/10.6084/m9.figshare.c.4436264.v1
Female_Skeletal muscle_Rep1	Library construction and sequencing	BGISEQ-500	BGI Genomics	Female_Skeletal muscle_Rep1_ATAC_sequence	SRR8119820	NCBI Sequence Read Archive	SRP167062	http://identifiers.org/ncbi/insdc.sra:SRP167062	Preprocessing of the ATAC-seq datasets	ATACseq_Matrix.zip	figshare	doi:10.6084/m9.figshare.c.4436264.v1	https://doi.org/10.6084/m9.figshare.c.4436264.v1
Female_Skeletal muscle_Rep2	Library construction and sequencing	BGISEQ-500	BGI Genomics	Female_Skeletal muscle_Rep2_ATAC_sequence	SRR8119819	NCBI Sequence Read Archive	SRP167062	http://identifiers.org/ncbi/insdc.sra:SRP167062	Preprocessing of the ATAC-seq datasets	ATACseq_Matrix.zip	figshare	doi:10.6084/m9.figshare.c.4436264.v1	https://doi.org/10.6084/m9.figshare.c.4436264.v1
Female_Spleen_Rep1	Library construction and sequencing	BGISEQ-500	BGI Genomics	Female_Spleen_Rep1_ATAC_sequence	SRR8119822	NCBI Sequence Read Archive	SRP167062	http://identifiers.org/ncbi/insdc.sra:SRP167062	Preprocessing of the ATAC-seq datasets	ATACseq_Matrix.zip	figshare	doi:10.6084/m9.figshare.c.4436264.v1	https://doi.org/10.6084/m9.figshare.c.4436264.v1
Female_Spleen_Rep2	Library construction and sequencing	BGISEQ-500	BGI Genomics	Female_Spleen_Rep2_ATAC_sequence	SRR8119821	NCBI Sequence Read Archive	SRP167062	http://identifiers.org/ncbi/insdc.sra:SRP167062	Preprocessing of the ATAC-seq datasets	ATACseq_Matrix.zip	figshare	doi:10.6084/m9.figshare.c.4436264.v1	https://doi.org/10.6084/m9.figshare.c.4436264.v1
Female_Thymus_Rep1	Library construction and sequencing	BGISEQ-500	BGI Genomics	Female_Thymus_Rep1_ATAC_sequence	SRR8119824	NCBI Sequence Read Archive	SRP167062	http://identifiers.org/ncbi/insdc.sra:SRP167062	Preprocessing of the ATAC-seq datasets	ATACseq_Matrix.zip	figshare	doi:10.6084/m9.figshare.c.4436264.v1	https://doi.org/10.6084/m9.figshare.c.4436264.v1
Female_Thymus_Rep2	Library construction and sequencing	BGISEQ-500	BGI Genomics	Female_Thymus_Rep2_ATAC_sequence	SRR8119823	NCBI Sequence Read Archive	SRP167062	http://identifiers.org/ncbi/insdc.sra:SRP167062	Preprocessing of the ATAC-seq datasets	ATACseq_Matrix.zip	figshare	doi:10.6084/m9.figshare.c.4436264.v1	https://doi.org/10.6084/m9.figshare.c.4436264.v1
Female_Uterus_Rep1	Library construction and sequencing	BGISEQ-500	BGI Genomics	Female_Uterus_Rep1_ATAC_sequence	SRR8119875	NCBI Sequence Read Archive	SRP167062	http://identifiers.org/ncbi/insdc.sra:SRP167062	Preprocessing of the ATAC-seq datasets	ATACseq_Matrix.zip	figshare	doi:10.6084/m9.figshare.c.4436264.v1	https://doi.org/10.6084/m9.figshare.c.4436264.v1
Female_Uterus_Rep2	Library construction and sequencing	BGISEQ-500	BGI Genomics	Female_Uterus_Rep2_ATAC_sequence	SRR8119876	NCBI Sequence Read Archive	SRP167062	http://identifiers.org/ncbi/insdc.sra:SRP167062	Preprocessing of the ATAC-seq datasets	ATACseq_Matrix.zip	figshare	doi:10.6084/m9.figshare.c.4436264.v1	https://doi.org/10.6084/m9.figshare.c.4436264.v1
Male_Adrenal gland_Rep1	Library construction and sequencing	BGISEQ-500	BGI Genomics	Male_Adrenal gland_Rep1_ATAC_sequence	SRR8119868	NCBI Sequence Read Archive	SRP167062	http://identifiers.org/ncbi/insdc.sra:SRP167062	Preprocessing of the ATAC-seq datasets	ATACseq_Matrix.zip	figshare	doi:10.6084/m9.figshare.c.4436264.v1	https://doi.org/10.6084/m9.figshare.c.4436264.v1
Male_Adrenal gland_Rep2	Library construction and sequencing	BGISEQ-500	BGI Genomics	Male_Adrenal gland_Rep2_ATAC_sequence	SRR8119874	NCBI Sequence Read Archive	SRP167062	http://identifiers.org/ncbi/insdc.sra:SRP167062	Preprocessing of the ATAC-seq datasets	ATACseq_Matrix.zip	figshare	doi:10.6084/m9.figshare.c.4436264.v1	https://doi.org/10.6084/m9.figshare.c.4436264.v1
Male_Bladder_Rep1	Library construction and sequencing	BGISEQ-500	BGI Genomics	Male_Bladder_Rep1_ATAC_sequence	SRR8119813	NCBI Sequence Read Archive	SRP167062	http://identifiers.org/ncbi/insdc.sra:SRP167062	Preprocessing of the ATAC-seq datasets	ATACseq_Matrix.zip	figshare	doi:10.6084/m9.figshare.c.4436264.v1	https://doi.org/10.6084/m9.figshare.c.4436264.v1
Male_Bladder_Rep2	Library construction and sequencing	BGISEQ-500	BGI Genomics	Male_Bladder_Rep2_ATAC_sequence	SRR8119814	NCBI Sequence Read Archive	SRP167062	http://identifiers.org/ncbi/insdc.sra:SRP167062	Preprocessing of the ATAC-seq datasets	ATACseq_Matrix.zip	figshare	doi:10.6084/m9.figshare.c.4436264.v1	https://doi.org/10.6084/m9.figshare.c.4436264.v1
Male_Cerebrum_Rep1	Library construction and sequencing	BGISEQ-500	BGI Genomics	Male_Cerebrum_Rep1_ATAC_sequence	SRR8119837	NCBI Sequence Read Archive	SRP167062	http://identifiers.org/ncbi/insdc.sra:SRP167062	Preprocessing of the ATAC-seq datasets	ATACseq_Matrix.zip	figshare	doi:10.6084/m9.figshare.c.4436264.v1	https://doi.org/10.6084/m9.figshare.c.4436264.v1
Male_Cerebrum_Rep2	Library construction and sequencing	BGISEQ-500	BGI Genomics	Male_Cerebrum_Rep2_ATAC_sequence	SRR8119836	NCBI Sequence Read Archive	SRP167062	http://identifiers.org/ncbi/insdc.sra:SRP167062	Preprocessing of the ATAC-seq datasets	ATACseq_Matrix.zip	figshare	doi:10.6084/m9.figshare.c.4436264.v1	https://doi.org/10.6084/m9.figshare.c.4436264.v1
Male_Cerebellum_Rep1	Library construction and sequencing	BGISEQ-500	BGI Genomics	Male_Cerebellum_Rep1_ATAC_sequence	SRR8119860	NCBI Sequence Read Archive	SRP167062	http://identifiers.org/ncbi/insdc.sra:SRP167062	Preprocessing of the ATAC-seq datasets	ATACseq_Matrix.zip	figshare	doi:10.6084/m9.figshare.c.4436264.v1	https://doi.org/10.6084/m9.figshare.c.4436264.v1
Male_Cerebellum_Rep2	Library construction and sequencing	BGISEQ-500	BGI Genomics	Male_Cerebellum_Rep2_ATAC_sequence	SRR8119861	NCBI Sequence Read Archive	SRP167062	http://identifiers.org/ncbi/insdc.sra:SRP167062	Preprocessing of the ATAC-seq datasets	ATACseq_Matrix.zip	figshare	doi:10.6084/m9.figshare.c.4436264.v1	https://doi.org/10.6084/m9.figshare.c.4436264.v1
Male_Brown fat_Rep1	Library construction and sequencing	BGISEQ-500	BGI Genomics	Male_Brown fat_Rep1_ATAC_sequence	SRR8119877	NCBI Sequence Read Archive	SRP167062	http://identifiers.org/ncbi/insdc.sra:SRP167062	Preprocessing of the ATAC-seq datasets	ATACseq_Matrix.zip	figshare	doi:10.6084/m9.figshare.c.4436264.v1	https://doi.org/10.6084/m9.figshare.c.4436264.v1
Male_Brown fat_Rep2	Library construction and sequencing	BGISEQ-500	BGI Genomics	Male_Brown fat_Rep2_ATAC_sequence	SRR8119812	NCBI Sequence Read Archive	SRP167062	http://identifiers.org/ncbi/insdc.sra:SRP167062	Preprocessing of the ATAC-seq datasets	ATACseq_Matrix.zip	figshare	doi:10.6084/m9.figshare.c.4436264.v1	https://doi.org/10.6084/m9.figshare.c.4436264.v1
Male_Mesenteric fat_Rep1	Library construction and sequencing	BGISEQ-500	BGI Genomics	Male_Mesenteric fat_Rep1_ATAC_sequence	SRR8119866	NCBI Sequence Read Archive	SRP167062	http://identifiers.org/ncbi/insdc.sra:SRP167062	Preprocessing of the ATAC-seq datasets	ATACseq_Matrix.zip	figshare	doi:10.6084/m9.figshare.c.4436264.v1	https://doi.org/10.6084/m9.figshare.c.4436264.v1
Male_Mesenteric fat_Rep2	Library construction and sequencing	BGISEQ-500	BGI Genomics	Male_Mesenteric fat_Rep2_ATAC_sequence	SRR8119867	NCBI Sequence Read Archive	SRP167062	http://identifiers.org/ncbi/insdc.sra:SRP167062	Preprocessing of the ATAC-seq datasets	ATACseq_Matrix.zip	figshare	doi:10.6084/m9.figshare.c.4436264.v1	https://doi.org/10.6084/m9.figshare.c.4436264.v1
Male_Heart_Rep1	Library construction and sequencing	BGISEQ-500	BGI Genomics	Male_Heart_Rep1_ATAC_sequence	SRR8119835	NCBI Sequence Read Archive	SRP167062	http://identifiers.org/ncbi/insdc.sra:SRP167062	Preprocessing of the ATAC-seq datasets	ATACseq_Matrix.zip	figshare	doi:10.6084/m9.figshare.c.4436264.v1	https://doi.org/10.6084/m9.figshare.c.4436264.v1
Male_Heart_Rep2	Library construction and sequencing	BGISEQ-500	BGI Genomics	Male_Heart_Rep2_ATAC_sequence	SRR8119834	NCBI Sequence Read Archive	SRP167062	http://identifiers.org/ncbi/insdc.sra:SRP167062	Preprocessing of the ATAC-seq datasets	ATACseq_Matrix.zip	figshare	doi:10.6084/m9.figshare.c.4436264.v1	https://doi.org/10.6084/m9.figshare.c.4436264.v1
Male_Large intestine_Rep1	Library construction and sequencing	BGISEQ-500	BGI Genomics	Male_Large intestine_Rep1_ATAC_sequence	SRR8119831	NCBI Sequence Read Archive	SRP167062	http://identifiers.org/ncbi/insdc.sra:SRP167062	Preprocessing of the ATAC-seq datasets	ATACseq_Matrix.zip	figshare	doi:10.6084/m9.figshare.c.4436264.v1	https://doi.org/10.6084/m9.figshare.c.4436264.v1
Male_Large intestine_Rep2	Library construction and sequencing	BGISEQ-500	BGI Genomics	Male_Large intestine_Rep2_ATAC_sequence	SRR8119830	NCBI Sequence Read Archive	SRP167062	http://identifiers.org/ncbi/insdc.sra:SRP167062	Preprocessing of the ATAC-seq datasets	ATACseq_Matrix.zip	figshare	doi:10.6084/m9.figshare.c.4436264.v1	https://doi.org/10.6084/m9.figshare.c.4436264.v1
Male_Small intestine_Rep1	Library construction and sequencing	BGISEQ-500	BGI Genomics	Male_Small intestine_Rep1_ATAC_sequence	SRR8119872	NCBI Sequence Read Archive	SRP167062	http://identifiers.org/ncbi/insdc.sra:SRP167062	Preprocessing of the ATAC-seq datasets	ATACseq_Matrix.zip	figshare	doi:10.6084/m9.figshare.c.4436264.v1	https://doi.org/10.6084/m9.figshare.c.4436264.v1
Male_Small intestine_Rep2	Library construction and sequencing	BGISEQ-500	BGI Genomics	Male_Small intestine_Rep2_ATAC_sequence	SRR8119873	NCBI Sequence Read Archive	SRP167062	http://identifiers.org/ncbi/insdc.sra:SRP167062	Preprocessing of the ATAC-seq datasets	ATACseq_Matrix.zip	figshare	doi:10.6084/m9.figshare.c.4436264.v1	https://doi.org/10.6084/m9.figshare.c.4436264.v1
Male_Kidney_Rep1	Library construction and sequencing	BGISEQ-500	BGI Genomics	Male_Kidney_Rep1_ATAC_sequence	SRR8119833	NCBI Sequence Read Archive	SRP167062	http://identifiers.org/ncbi/insdc.sra:SRP167062	Preprocessing of the ATAC-seq datasets	ATACseq_Matrix.zip	figshare	doi:10.6084/m9.figshare.c.4436264.v1	https://doi.org/10.6084/m9.figshare.c.4436264.v1
Male_Kidney_Rep2	Library construction and sequencing	BGISEQ-500	BGI Genomics	Male_Kidney_Rep2_ATAC_sequence	SRR8119832	NCBI Sequence Read Archive	SRP167062	http://identifiers.org/ncbi/insdc.sra:SRP167062	Preprocessing of the ATAC-seq datasets	ATACseq_Matrix.zip	figshare	doi:10.6084/m9.figshare.c.4436264.v1	https://doi.org/10.6084/m9.figshare.c.4436264.v1
Male_Liver_Rep1	Library construction and sequencing	BGISEQ-500	BGI Genomics	Male_Liver_Rep1_ATAC_sequence	SRR8119839	NCBI Sequence Read Archive	SRP167062	http://identifiers.org/ncbi/insdc.sra:SRP167062	Preprocessing of the ATAC-seq datasets	ATACseq_Matrix.zip	figshare	doi:10.6084/m9.figshare.c.4436264.v1	https://doi.org/10.6084/m9.figshare.c.4436264.v1
Male_Liver_Rep2	Library construction and sequencing	BGISEQ-500	BGI Genomics	Male_Liver_Rep2_ATAC_sequence	SRR8119838	NCBI Sequence Read Archive	SRP167062	http://identifiers.org/ncbi/insdc.sra:SRP167062	Preprocessing of the ATAC-seq datasets	ATACseq_Matrix.zip	figshare	doi:10.6084/m9.figshare.c.4436264.v1	https://doi.org/10.6084/m9.figshare.c.4436264.v1
Male_Lung_Rep1	Library construction and sequencing	BGISEQ-500	BGI Genomics	Male_Lung_Rep1_ATAC_sequence	SRR8119864	NCBI Sequence Read Archive	SRP167062	http://identifiers.org/ncbi/insdc.sra:SRP167062	Preprocessing of the ATAC-seq datasets	ATACseq_Matrix.zip	figshare	doi:10.6084/m9.figshare.c.4436264.v1	https://doi.org/10.6084/m9.figshare.c.4436264.v1
Male_Lung_Rep2	Library construction and sequencing	BGISEQ-500	BGI Genomics	Male_Lung_Rep2_ATAC_sequence	SRR8119865	NCBI Sequence Read Archive	SRP167062	http://identifiers.org/ncbi/insdc.sra:SRP167062	Preprocessing of the ATAC-seq datasets	ATACseq_Matrix.zip	figshare	doi:10.6084/m9.figshare.c.4436264.v1	https://doi.org/10.6084/m9.figshare.c.4436264.v1
Male_Pancreas_Rep1	Library construction and sequencing	BGISEQ-500	BGI Genomics	Male_Pancreas_Rep1_ATAC_sequence	SRR8119841	NCBI Sequence Read Archive	SRP167062	http://identifiers.org/ncbi/insdc.sra:SRP167062	Preprocessing of the ATAC-seq datasets	ATACseq_Matrix.zip	figshare	doi:10.6084/m9.figshare.c.4436264.v1	https://doi.org/10.6084/m9.figshare.c.4436264.v1
Male_Pancreas_Rep2	Library construction and sequencing	BGISEQ-500	BGI Genomics	Male_Pancreas_Rep2_ATAC_sequence	SRR8119869	NCBI Sequence Read Archive	SRP167062	http://identifiers.org/ncbi/insdc.sra:SRP167062	Preprocessing of the ATAC-seq datasets	ATACseq_Matrix.zip	figshare	doi:10.6084/m9.figshare.c.4436264.v1	https://doi.org/10.6084/m9.figshare.c.4436264.v1
Male_Skeletal muscle_Rep1	Library construction and sequencing	BGISEQ-500	BGI Genomics	Male_Skeletal muscle_Rep1_ATAC_sequence	SRR8119870	NCBI Sequence Read Archive	SRP167062	http://identifiers.org/ncbi/insdc.sra:SRP167062	Preprocessing of the ATAC-seq datasets	ATACseq_Matrix.zip	figshare	doi:10.6084/m9.figshare.c.4436264.v1	https://doi.org/10.6084/m9.figshare.c.4436264.v1
Male_Skeletal muscle_Rep2	Library construction and sequencing	BGISEQ-500	BGI Genomics	Male_Skeletal muscle_Rep2_ATAC_sequence	SRR8119871	NCBI Sequence Read Archive	SRP167062	http://identifiers.org/ncbi/insdc.sra:SRP167062	Preprocessing of the ATAC-seq datasets	ATACseq_Matrix.zip	figshare	doi:10.6084/m9.figshare.c.4436264.v1	https://doi.org/10.6084/m9.figshare.c.4436264.v1
Male_Spleen_Rep1	Library construction and sequencing	BGISEQ-500	BGI Genomics	Male_Spleen_Rep1_ATAC_sequence	SRR8119827	NCBI Sequence Read Archive	SRP167062	http://identifiers.org/ncbi/insdc.sra:SRP167062	Preprocessing of the ATAC-seq datasets	ATACseq_Matrix.zip	figshare	doi:10.6084/m9.figshare.c.4436264.v1	https://doi.org/10.6084/m9.figshare.c.4436264.v1
Male_Spleen_Rep2	Library construction and sequencing	BGISEQ-500	BGI Genomics	Male_Spleen_Rep2_ATAC_sequence	SRR8119826	NCBI Sequence Read Archive	SRP167062	http://identifiers.org/ncbi/insdc.sra:SRP167062	Preprocessing of the ATAC-seq datasets	ATACseq_Matrix.zip	figshare	doi:10.6084/m9.figshare.c.4436264.v1	https://doi.org/10.6084/m9.figshare.c.4436264.v1
Male_Stomach_Rep1	Library construction and sequencing	BGISEQ-500	BGI Genomics	Male_Stomach_Rep1_ATAC_sequence	SRR8119829	NCBI Sequence Read Archive	SRP167062	http://identifiers.org/ncbi/insdc.sra:SRP167062	Preprocessing of the ATAC-seq datasets	ATACseq_Matrix.zip	figshare	doi:10.6084/m9.figshare.c.4436264.v1	https://doi.org/10.6084/m9.figshare.c.4436264.v1
Male_Stomach_Rep2	Library construction and sequencing	BGISEQ-500	BGI Genomics	Male_Stomach_Rep2_ATAC_sequence	SRR8119828	NCBI Sequence Read Archive	SRP167062	http://identifiers.org/ncbi/insdc.sra:SRP167062	Preprocessing of the ATAC-seq datasets	ATACseq_Matrix.zip	figshare	doi:10.6084/m9.figshare.c.4436264.v1	https://doi.org/10.6084/m9.figshare.c.4436264.v1
Male_Thymus_Rep1	Library construction and sequencing	BGISEQ-500	BGI Genomics	Male_Thymus_Rep1_ATAC_sequence	SRR8119825	NCBI Sequence Read Archive	SRP167062	http://identifiers.org/ncbi/insdc.sra:SRP167062	Preprocessing of the ATAC-seq datasets	ATACseq_Matrix.zip	figshare	doi:10.6084/m9.figshare.c.4436264.v1	https://doi.org/10.6084/m9.figshare.c.4436264.v1
Male_Thymus_Rep2	Library construction and sequencing	BGISEQ-500	BGI Genomics	Male_Thymus_Rep2_ATAC_sequence	SRR8119840	NCBI Sequence Read Archive	SRP167062	http://identifiers.org/ncbi/insdc.sra:SRP167062	Preprocessing of the ATAC-seq datasets	ATACseq_Matrix.zip	figshare	doi:10.6084/m9.figshare.c.4436264.v1	https://doi.org/10.6084/m9.figshare.c.4436264.v1
