# Supplementary material for: An ATAC-seq atlas of chromatin accessibility in mouse tissues
Source: Sci Data. 2019 May 20;6:65. doi: 10.1038/s41597-019-0071-0 (PMC6527694; doi:10.1038/s41597-019-0071-0)
Supplement: Supplementary file 1 — Download metadata file [file 41597_2019_71_MOESM1_ESM.zip › s_Liu700A_study.txt]

Source Name	Characteristics[organism]	Term Source REF	Term Accession Number	Characteristics[organism part]	Term Source REF	Term Accession Number	Protocol REF	Sample Name	Factor Value[technical replicate]	Factor Value[biological replicate]	Factor Value[body part]
Beijing Vital River Laboratory Animal Technology Co Ltd Beijing China	Mus musculus	NCBITaxon	NCBITaxon:10090	adrenal gland	UBERON	UBERON:0002369	Sample collection	Female_Adrenal gland_Rep1	Rep2	1	adrenal gland
Beijing Vital River Laboratory Animal Technology Co Ltd Beijing China	Mus musculus	NCBITaxon	NCBITaxon:10090	adrenal gland	UBERON	UBERON:0002369	Sample collection	Female_Adrenal gland_Rep2	Rep3	1	adrenal gland
Beijing Vital River Laboratory Animal Technology Co Ltd Beijing China	Mus musculus	NCBITaxon	NCBITaxon:10090	brain	UBERON	UBERON:0000955	Sample collection	Female_Cerebrum_Rep1	Rep2	1	cerebrum
Beijing Vital River Laboratory Animal Technology Co Ltd Beijing China	Mus musculus	NCBITaxon	NCBITaxon:10090	brain	UBERON	UBERON:0000955	Sample collection	Female_Cerebrum_Rep2	Rep3	1	cerebrum
Beijing Vital River Laboratory Animal Technology Co Ltd Beijing China	Mus musculus	NCBITaxon	NCBITaxon:10090	cerebellum	UBERON	UBERON:0002037	Sample collection	Female_Cerebellum_Rep1	Rep2	1	cerebellum
Beijing Vital River Laboratory Animal Technology Co Ltd Beijing China	Mus musculus	NCBITaxon	NCBITaxon:10090	cerebellum	UBERON	UBERON:0002037	Sample collection	Female_Cerebellum_Rep2	Rep3	1	cerebellum
Beijing Vital River Laboratory Animal Technology Co Ltd Beijing China	Mus musculus	NCBITaxon	NCBITaxon:10090	visceral abdominal adipose tissue	UBERON	UBERON:0014454	Sample collection	Female_Abdominal fat_Rep1	Rep2	1	abdominal fat
Beijing Vital River Laboratory Animal Technology Co Ltd Beijing China	Mus musculus	NCBITaxon	NCBITaxon:10090	visceral abdominal adipose tissue	UBERON	UBERON:0014454	Sample collection	Female_Abdominal fat_Rep2	Rep3	1	abdominal fat
Beijing Vital River Laboratory Animal Technology Co Ltd Beijing China	Mus musculus	NCBITaxon	NCBITaxon:10090	brown adipose tissue	UBERON	UBERON:0001348	Sample collection	Female_Brown fat_Rep1	Rep2	1	brown fat
Beijing Vital River Laboratory Animal Technology Co Ltd Beijing China	Mus musculus	NCBITaxon	NCBITaxon:10090	brown adipose tissue	UBERON	UBERON:0001348	Sample collection	Female_Brown fat_Rep2	Rep3	1	brown fat
Beijing Vital River Laboratory Animal Technology Co Ltd Beijing China	Mus musculus	NCBITaxon	NCBITaxon:10090	adipose tissue	UBERON	UBERON:0001013	Sample collection	Female_Mesenteric fat_Rep1	Rep2	1	mesenteric fat
Beijing Vital River Laboratory Animal Technology Co Ltd Beijing China	Mus musculus	NCBITaxon	NCBITaxon:10090	adipose tissue	UBERON	UBERON:0001013	Sample collection	Female_Mesenteric fat_Rep2	Rep3	1	mesenteric fat
Beijing Vital River Laboratory Animal Technology Co Ltd Beijing China	Mus musculus	NCBITaxon	NCBITaxon:10090	heart	UBERON	UBERON:0000948	Sample collection	Female_Heart_Rep1	Rep2	1	heart
Beijing Vital River Laboratory Animal Technology Co Ltd Beijing China	Mus musculus	NCBITaxon	NCBITaxon:10090	heart	UBERON	UBERON:0000948	Sample collection	Female_Heart_Rep2	Rep3	1	heart
Beijing Vital River Laboratory Animal Technology Co Ltd Beijing China	Mus musculus	NCBITaxon	NCBITaxon:10090	kidney	UBERON	UBERON:0002113	Sample collection	Female_Kidney_Rep1	Rep2	1	kidney
Beijing Vital River Laboratory Animal Technology Co Ltd Beijing China	Mus musculus	NCBITaxon	NCBITaxon:10090	kidney	UBERON	UBERON:0002113	Sample collection	Female_Kidney_Rep2	Rep3	1	kidney
Beijing Vital River Laboratory Animal Technology Co Ltd Beijing China	Mus musculus	NCBITaxon	NCBITaxon:10090	liver	UBERON	UBERON:0002107	Sample collection	Female_Liver_Rep1	Rep2	1	liver
Beijing Vital River Laboratory Animal Technology Co Ltd Beijing China	Mus musculus	NCBITaxon	NCBITaxon:10090	liver	UBERON	UBERON:0002107	Sample collection	Female_Liver_Rep2	Rep3	1	liver
Beijing Vital River Laboratory Animal Technology Co Ltd Beijing China	Mus musculus	NCBITaxon	NCBITaxon:10090	lung	UBERON	UBERON:0002048	Sample collection	Female_Lung_Rep1	Rep2	1	lung
Beijing Vital River Laboratory Animal Technology Co Ltd Beijing China	Mus musculus	NCBITaxon	NCBITaxon:10090	lung	UBERON	UBERON:0002048	Sample collection	Female_Lung_Rep2	Rep3	1	lung
Beijing Vital River Laboratory Animal Technology Co Ltd Beijing China	Mus musculus	NCBITaxon	NCBITaxon:10090	ovary	UBERON	UBERON:0000992	Sample collection	Female_Ovary_Rep1	Rep2	1	ovary
Beijing Vital River Laboratory Animal Technology Co Ltd Beijing China	Mus musculus	NCBITaxon	NCBITaxon:10090	ovary	UBERON	UBERON:0000992	Sample collection	Female_Ovary_Rep2	Rep3	1	ovary
Beijing Vital River Laboratory Animal Technology Co Ltd Beijing China	Mus musculus	NCBITaxon	NCBITaxon:10090	pancreas	UBERON	UBERON:0001264	Sample collection	Female_Pancreas_Rep1	Rep2	1	pancreas
Beijing Vital River Laboratory Animal Technology Co Ltd Beijing China	Mus musculus	NCBITaxon	NCBITaxon:10090	pancreas	UBERON	UBERON:0001264	Sample collection	Female_Pancreas_Rep2	Rep3	1	pancreas
Beijing Vital River Laboratory Animal Technology Co Ltd Beijing China	Mus musculus	NCBITaxon	NCBITaxon:10090	skeletal muscle tissue	UBERON	UBERON:0001134	Sample collection	Female_Skeletal muscle_Rep1	Rep2	1	skeletal muscle
Beijing Vital River Laboratory Animal Technology Co Ltd Beijing China	Mus musculus	NCBITaxon	NCBITaxon:10090	skeletal muscle tissue	UBERON	UBERON:0001134	Sample collection	Female_Skeletal muscle_Rep2	Rep3	1	skeletal muscle
Beijing Vital River Laboratory Animal Technology Co Ltd Beijing China	Mus musculus	NCBITaxon	NCBITaxon:10090	spleen	UBERON	UBERON:0002106	Sample collection	Female_Spleen_Rep1	Rep2	1	spleen
Beijing Vital River Laboratory Animal Technology Co Ltd Beijing China	Mus musculus	NCBITaxon	NCBITaxon:10090	spleen	UBERON	UBERON:0002106	Sample collection	Female_Spleen_Rep2	Rep3	1	spleen
Beijing Vital River Laboratory Animal Technology Co Ltd Beijing China	Mus musculus	NCBITaxon	NCBITaxon:10090	thymus	UBERON	UBERON:0002370	Sample collection	Female_Thymus_Rep1	Rep2	1	thymus
Beijing Vital River Laboratory Animal Technology Co Ltd Beijing China	Mus musculus	NCBITaxon	NCBITaxon:10090	thymus	UBERON	UBERON:0002370	Sample collection	Female_Thymus_Rep2	Rep3	1	thymus
Beijing Vital River Laboratory Animal Technology Co Ltd Beijing China	Mus musculus	NCBITaxon	NCBITaxon:10090	uterus	UBERON	UBERON:0000995	Sample collection	Female_Uterus_Rep1	Rep2	1	uterus
Beijing Vital River Laboratory Animal Technology Co Ltd Beijing China	Mus musculus	NCBITaxon	NCBITaxon:10090	uterus	UBERON	UBERON:0000995	Sample collection	Female_Uterus_Rep2	Rep3	1	uterus
Beijing Vital River Laboratory Animal Technology Co Ltd Beijing China	Mus musculus	NCBITaxon	NCBITaxon:10090	adrenal gland	UBERON	UBERON:0002369	Sample collection	Male_Adrenal gland_Rep1	Rep2	2	adrenal gland
Beijing Vital River Laboratory Animal Technology Co Ltd Beijing China	Mus musculus	NCBITaxon	NCBITaxon:10090	adrenal gland	UBERON	UBERON:0002369	Sample collection	Male_Adrenal gland_Rep2	Rep3	2	adrenal gland
Beijing Vital River Laboratory Animal Technology Co Ltd Beijing China	Mus musculus	NCBITaxon	NCBITaxon:10090	bladder organ	UBERON	UBERON:0018707	Sample collection	Male_Bladder_Rep1	Rep2	2	bladder
Beijing Vital River Laboratory Animal Technology Co Ltd Beijing China	Mus musculus	NCBITaxon	NCBITaxon:10090	bladder organ	UBERON	UBERON:0018707	Sample collection	Male_Bladder_Rep2	Rep3	2	bladder
Beijing Vital River Laboratory Animal Technology Co Ltd Beijing China	Mus musculus	NCBITaxon	NCBITaxon:10090	brain	UBERON	UBERON:0000955	Sample collection	Male_Cerebrum_Rep1	Rep2	2	cerebrum
Beijing Vital River Laboratory Animal Technology Co Ltd Beijing China	Mus musculus	NCBITaxon	NCBITaxon:10090	brain	UBERON	UBERON:0000955	Sample collection	Male_Cerebrum_Rep2	Rep3	2	cerebrum
Beijing Vital River Laboratory Animal Technology Co Ltd Beijing China	Mus musculus	NCBITaxon	NCBITaxon:10090	cerebellum	UBERON	UBERON:0002037	Sample collection	Male_Cerebellum_Rep1	Rep2	2	cerebellum
Beijing Vital River Laboratory Animal Technology Co Ltd Beijing China	Mus musculus	NCBITaxon	NCBITaxon:10090	cerebellum	UBERON	UBERON:0002037	Sample collection	Male_Cerebellum_Rep2	Rep3	2	cerebellum
Beijing Vital River Laboratory Animal Technology Co Ltd Beijing China	Mus musculus	NCBITaxon	NCBITaxon:10090	brown adipose tissue	UBERON	UBERON:0001348	Sample collection	Male_Brown fat_Rep1	Rep2	2	brown fat
Beijing Vital River Laboratory Animal Technology Co Ltd Beijing China	Mus musculus	NCBITaxon	NCBITaxon:10090	brown adipose tissue	UBERON	UBERON:0001348	Sample collection	Male_Brown fat_Rep2	Rep3	2	brown fat
Beijing Vital River Laboratory Animal Technology Co Ltd Beijing China	Mus musculus	NCBITaxon	NCBITaxon:10090	adipose tissue	UBERON	UBERON:0001013	Sample collection	Male_Mesenteric fat_Rep1	Rep2	2	mesenteric fat
Beijing Vital River Laboratory Animal Technology Co Ltd Beijing China	Mus musculus	NCBITaxon	NCBITaxon:10090	adipose tissue	UBERON	UBERON:0001013	Sample collection	Male_Mesenteric fat_Rep2	Rep3	2	mesenteric fat
Beijing Vital River Laboratory Animal Technology Co Ltd Beijing China	Mus musculus	NCBITaxon	NCBITaxon:10090	heart	UBERON	UBERON:0000948	Sample collection	Male_Heart_Rep1	Rep2	2	heart
Beijing Vital River Laboratory Animal Technology Co Ltd Beijing China	Mus musculus	NCBITaxon	NCBITaxon:10090	heart	UBERON	UBERON:0000948	Sample collection	Male_Heart_Rep2	Rep3	2	heart
Beijing Vital River Laboratory Animal Technology Co Ltd Beijing China	Mus musculus	NCBITaxon	NCBITaxon:10090	large intestine	UBERON	UBERON:0000059	Sample collection	Male_Large intestine_Rep1	Rep2	2	large intestine
Beijing Vital River Laboratory Animal Technology Co Ltd Beijing China	Mus musculus	NCBITaxon	NCBITaxon:10090	large intestine	UBERON	UBERON:0000059	Sample collection	Male_Large intestine_Rep2	Rep3	2	large intestine
Beijing Vital River Laboratory Animal Technology Co Ltd Beijing China	Mus musculus	NCBITaxon	NCBITaxon:10090	small intestine	UBERON	UBERON:0002108	Sample collection	Male_Small intestine_Rep1	Rep2	2	small intestine
Beijing Vital River Laboratory Animal Technology Co Ltd Beijing China	Mus musculus	NCBITaxon	NCBITaxon:10090	small intestine	UBERON	UBERON:0002108	Sample collection	Male_Small intestine_Rep2	Rep3	2	small intestine
Beijing Vital River Laboratory Animal Technology Co Ltd Beijing China	Mus musculus	NCBITaxon	NCBITaxon:10090	kidney	UBERON	UBERON:0002113	Sample collection	Male_Kidney_Rep1	Rep2	2	kidney
Beijing Vital River Laboratory Animal Technology Co Ltd Beijing China	Mus musculus	NCBITaxon	NCBITaxon:10090	kidney	UBERON	UBERON:0002113	Sample collection	Male_Kidney_Rep2	Rep3	2	kidney
Beijing Vital River Laboratory Animal Technology Co Ltd Beijing China	Mus musculus	NCBITaxon	NCBITaxon:10090	liver	UBERON	UBERON:0002107	Sample collection	Male_Liver_Rep1	Rep2	2	liver
Beijing Vital River Laboratory Animal Technology Co Ltd Beijing China	Mus musculus	NCBITaxon	NCBITaxon:10090	liver	UBERON	UBERON:0002107	Sample collection	Male_Liver_Rep2	Rep3	2	liver
Beijing Vital River Laboratory Animal Technology Co Ltd Beijing China	Mus musculus	NCBITaxon	NCBITaxon:10090	lung	UBERON	UBERON:0002048	Sample collection	Male_Lung_Rep1	Rep2	2	lung
Beijing Vital River Laboratory Animal Technology Co Ltd Beijing China	Mus musculus	NCBITaxon	NCBITaxon:10090	lung	UBERON	UBERON:0002048	Sample collection	Male_Lung_Rep2	Rep3	2	lung
Beijing Vital River Laboratory Animal Technology Co Ltd Beijing China	Mus musculus	NCBITaxon	NCBITaxon:10090	pancreas	UBERON	UBERON:0001264	Sample collection	Male_Pancreas_Rep1	Rep2	2	pancreas
Beijing Vital River Laboratory Animal Technology Co Ltd Beijing China	Mus musculus	NCBITaxon	NCBITaxon:10090	pancreas	UBERON	UBERON:0001264	Sample collection	Male_Pancreas_Rep2	Rep3	2	pancreas
Beijing Vital River Laboratory Animal Technology Co Ltd Beijing China	Mus musculus	NCBITaxon	NCBITaxon:10090	skeletal muscle tissue	UBERON	UBERON:0001134	Sample collection	Male_Skeletal muscle_Rep1	Rep2	2	skeletal muscle
Beijing Vital River Laboratory Animal Technology Co Ltd Beijing China	Mus musculus	NCBITaxon	NCBITaxon:10090	skeletal muscle tissue	UBERON	UBERON:0001134	Sample collection	Male_Skeletal muscle_Rep2	Rep3	2	skeletal muscle
Beijing Vital River Laboratory Animal Technology Co Ltd Beijing China	Mus musculus	NCBITaxon	NCBITaxon:10090	spleen	UBERON	UBERON:0002106	Sample collection	Male_Spleen_Rep1	Rep2	2	spleen
Beijing Vital River Laboratory Animal Technology Co Ltd Beijing China	Mus musculus	NCBITaxon	NCBITaxon:10090	spleen	UBERON	UBERON:0002106	Sample collection	Male_Spleen_Rep2	Rep3	2	spleen
Beijing Vital River Laboratory Animal Technology Co Ltd Beijing China	Mus musculus	NCBITaxon	NCBITaxon:10090	stomach	UBERON	UBERON:0000945	Sample collection	Male_Stomach_Rep1	Rep2	2	stomach
Beijing Vital River Laboratory Animal Technology Co Ltd Beijing China	Mus musculus	NCBITaxon	NCBITaxon:10090	stomach	UBERON	UBERON:0000945	Sample collection	Male_Stomach_Rep2	Rep3	2	stomach
Beijing Vital River Laboratory Animal Technology Co Ltd Beijing China	Mus musculus	NCBITaxon	NCBITaxon:10090	thymus	UBERON	UBERON:0002370	Sample collection	Male_Thymus_Rep1	Rep2	2	thymus
Beijing Vital River Laboratory Animal Technology Co Ltd Beijing China	Mus musculus	NCBITaxon	NCBITaxon:10090	thymus	UBERON	UBERON:0002370	Sample collection	Male_Thymus_Rep2	Rep3	2	thymus
