# Supplementary material for: An ATAC-seq atlas of chromatin accessibility in mouse tissues
Source: Sci Data. 2019 May 20;6:65. doi: 10.1038/s41597-019-0071-0 (PMC6527694; doi:10.1038/s41597-019-0071-0)
Supplement: Supplementary file 1 — Download metadata file [file 41597_2019_71_MOESM1_ESM.zip › i_Investigation.txt]

# Investigation File generated for Scientific Data with Investigation File Authoring Tool version 0.1.0 on 25/04/2019 - This metadata file is CC0
ONTOLOGY SOURCE REFERENCE
Term Source Name	NCBITaxon	UBERON	OBI	EFO	ERO
Term Source File	http://data.bioontology.org/ontologies/NCBITAXON	http://data.bioontology.org/ontologies/UBERON	http://data.bioontology.org/ontologies/OBI	http://data.bioontology.org/ontologies/EFO	http://data.bioontology.org/ontologies/ERO
Term Source Version	2016AB	releases/2014-06-15	2014-08-18	2.106	2013-08-02
Term Source Description	National Center for Biotechnology Information (NCBI) Organismal Classification	Uber Anatomy Ontology	Ontology for Biomedical Investigations	Experimental Factor Ontology	Eagle-I Research Resource Ontology
INVESTIGATION
Investigation Identifier
Investigation Title
Investigation Description
Investigation Submission Date
Investigation Public Release Date
INVESTIGATION PUBLICATIONS
Investigation PubMed ID
Investigation Publication DOI
Investigation Publication Author List
Investigation Publication Title
Investigation Publication Status
Investigation Publication Status Term Accession Number
Investigation Publication Status Term Source REF
INVESTIGATION CONTACTS
Investigation Person Last Name
Investigation Person Mid Initials
Investigation Person First Name
Investigation Person Address
Investigation Person Phone
Investigation Person Fax
Investigation Person Email
Investigation Person Affiliation
Investigation Person Roles
Investigation Person Roles Term Accession Number
Investigation Person Roles Term Source REF
STUDY
Study Identifier	10.1038/s41597-019-0071-0
Study Title	An ATAC-seq atlas of chromatin accessibility in mouse tissues
Study Submission Date	29/11/2018
Study Public Release Date	20/05/2019
Study Description	https://www.nature.com/articles/s41597-019-0071-0
Study File Name	s_Liu700A_study.txt
Comment[Subject Keywords]	""
Comment[Manuscript Licence]	CC BY-4.0
Comment[Experimental Metadata Licence]	CC0
Comment[Supplementary Information File Name]
Comment[Supplementary Information File Type]
Comment[Supplementary Information File URL]
Comment[Data Repository]	NCBI Sequence Read Archive;figshare
Comment[Data Record Accession]	SRP167062;doi:10.6084/m9.figshare.c.4436264.v1
Comment[Data Record URI]	http://identifiers.org/ncbi/insdc.sra:SRP167062;https://doi.org/10.6084/m9.figshare.c.4436264.v1
STUDY DESIGN DESCRIPTORS
Study Design Type	epigenetic modification identification objective	organism part comparison design
Study Design Type Term Accession Number	OBI:0001234	http://www.ebi.ac.uk/efo/EFO_0001750
Study Design Type Term Source REF	OBI	EFO
STUDY PUBLICATIONS
Study PubMed ID
Study Publication DOI
Study Publication Author List
Study Publication Title
Study Publication Status
Study Publication Status Term Accession Number
Study Publication Status Term Source REF
STUDY FACTORS
Study Factor Name	technical replicate	biological replicate	body part
Study Factor Type	technical replicate	biological replicate	animal body part
Study Factor Type Term Accession Number	http://www.ebi.ac.uk/efo/EFO_0002090	http://www.ebi.ac.uk/efo/EFO_0002091	http://www.ebi.ac.uk/efo/EFO_0000808
Study Factor Type Term Source REF	EFO	EFO	EFO
STUDY ASSAYS
Study Assay Measurement Type	assay for transposase-accessible chromatin using sequencing
Study Assay Measurement Type Term Accession Number	OBI:0002039
Study Assay Measurement Type Term Source REF	OBI
Study Assay Technology Type	next generation DNA sequencing
Study Assay Technology Type Term Accession Number	ERO:0001183
Study Assay Technology Type Term Source REF	ERO
Study Assay Technology Platform	instrument;manufacturer
Study Assay File Name	a_Liu700A_assay.txt
STUDY PROTOCOLS
Study Protocol Name	Sample collection	Library construction and sequencing	Preprocessing of the ATAC-seq datasets
Study Protocol Type	sample collection protocol	next generation DNA sequencing	data processing operation
Study Protocol Type Term Accession Number	http://www.ebi.ac.uk/efo/EFO_0005518	ERO:0001183	ERO:0100287
Study Protocol Type Term Source REF	EFO	ERO	ERO
Study Protocol Description			
Study Protocol URI	""	""	""
Study Protocol Version			
Study Protocol Parameters Name	""	instrument;manufacturer	""
Study Protocol Parameters Name Term Accession Number	""	""	""
Study Protocol Parameters Name Term Source REF	""	""	""
Study Protocol Components Name	""	""	""
Study Protocol Components Type	""	""	""
Study Protocol Components Type Term Accession Number	""	""	""
Study Protocol Components Type Term Source REF	""	""	""
STUDY CONTACTS
Study Person Last Name	Liu	Wang	Wei	Wu	Xu	Dai	Xia	Cheng	Yuan	Zhang	Li	Feng	Chen	Zhang	Chen	Shang	Zhang	Peters	Liu
Study Person First Name	Chuanyu	Mingyue	Xiaoyu	Liang	Jiangshan	Xi	Jun	Mengnan	Yue	Pengfan	Jiguang	Taiqing	Ao	Wenwei	Fang	Zhouchun	Xiuqing	Brock A.	Longqi
Study Person Mid Initials
Study Person Email	""	""	""	""	""	""	""	""	""	""	""	""	""	""	""	""	""	bpeters@completegenomics.com	liulongqi@genomics.cn
Study Person Phone
Study Person Fax
Study Person Address
Study Person Affiliation	BGI Education Center, University of Chinese Academy of Sciences, Shenzhen, 518083, China	BGI Education Center, University of Chinese Academy of Sciences, Shenzhen, 518083, China	BGI Education Center, University of Chinese Academy of Sciences, Shenzhen, 518083, China	BGI Education Center, University of Chinese Academy of Sciences, Shenzhen, 518083, China	BGI Education Center, University of Chinese Academy of Sciences, Shenzhen, 518083, China	BGI Education Center, University of Chinese Academy of Sciences, Shenzhen, 518083, China	BGI Education Center, University of Chinese Academy of Sciences, Shenzhen, 518083, China	BGI Education Center, University of Chinese Academy of Sciences, Shenzhen, 518083, China	BGI Education Center, University of Chinese Academy of Sciences, Shenzhen, 518083, China	BGI Education Center, University of Chinese Academy of Sciences, Shenzhen, 518083, China	BGI-Shenzhen, Shenzhen, 518083, China	BGI-Shenzhen, Shenzhen, 518083, China	BGI-Shenzhen, Shenzhen, 518083, China	BGI-Shenzhen, Shenzhen, 518083, China	BGI-Shenzhen, Shenzhen, 518083, China	BGI-Shenzhen, Shenzhen, 518083, China	BGI Education Center, University of Chinese Academy of Sciences, Shenzhen, 518083, China	BGI-Shenzhen, Shenzhen, 518083, China	BGI-Shenzhen, Shenzhen, 518083, China
Study Person Roles
Study Person Roles Term Accession Number
Study Person Roles Term Source REF
Comment[Study Person ORCID]	0000-0003-2258-0897	""	""	""	""	""	""	""	""	""	""	""	""	""	""	""	""	""	""
Comment[Funder]
Comment[FundRef ID]
Comment[Funder Term Source REF]
Comment[Grant Identifier]
